# Supplementary material for: Benefits of Essential Oil-Enriched Chitosan on Beef: From Appearance and Odour Improvement to Protection Against Blowfly Oviposition
Source: Foods. 2025 Mar 6;14(5):897. doi: 10.3390/foods14050897 (PMC11898430; doi:10.3390/foods14050897)
Supplement: Supplementary file 1 [file foods-14-00897-s001.zip]

Archive with 1 entries (1 files):
- foods-3494061-supplementary.pdf
